# Supplementary material for: Emergence and circulation of enterovirus B species in infants in southern China: A multicenter retrospective analysis
Source: Virulence. 2024 Mar 31;15(1):2329569. doi: 10.1080/21505594.2024.2329569 (PMC10984118; doi:10.1080/21505594.2024.2329569)
Supplement: Supplemental Material [file KVIR_A_2329569_SM2023.zip]

Archive with 2 entries (2 files):
- Supplemental_figures.docx
- Supplemental_Table.docx
